# Supplementary material for: Teledermatology vs. Face-to-Face Dermatology for the Diagnosis of Melanoma: A Systematic Review
Source: Cancers (Basel). 2025 Aug 29;17(17):2836. doi: 10.3390/cancers17172836 (PMC12427390; doi:10.3390/cancers17172836)
Supplement: Supplementary file 1 [file cancers-17-02836-s001.zip]

Archive with 1 entries (1 files):
- cancers-3806241-supplementary.pdf
